# Supplementary material for: Anticancer Activity of Delta-Tocotrienol in Human Hepatocarcinoma: Involvement of Autophagy Induction
Source: Cancers (Basel). 2024 Jul 26;16(15):2654. doi: 10.3390/cancers16152654 (PMC11311296; doi:10.3390/cancers16152654)
Supplement: Supplementary file 1 [file cancers-16-02654-s001.zip]

Archive with 2 entries (2 files):
- cancers-3077449-Figure S1.tif
- cancers-3077449-File S1.pdf
